# Supplementary material for: Vaccinia-related kinase 2 inhibition elicits vulnerability of glutathione metabolism in pancreatic cancer
Source: Cell Death Dis. 2026 Mar 19;17(1):325. doi: 10.1038/s41419-026-08573-9 (PMC13039163; doi:10.1038/s41419-026-08573-9)
Supplement: Supplementary file 3 — Table S1 [file 41419_2026_8573_MOESM3_ESM.xlsx]

## Sheet: Table S1
Table S1. The viability of VRK2-WT and VRK2-KO PC cells treated with 281 compounds
Drug	WT	KO
Roxadustat (FG-4592)	117.739	108.321
Ridaforolimus (Deforolimus, MK-8669)	89.6971	97.2175
PI-103	124.732	109.727
Y-27632 2HCl	94.2357	106.832
Elesclomol (STA-4783)	132.56	108.683
SB203580	115.924	147.524
Varespladib (LY315920)	98.4338	82.7213
Odanacatib (MK-0822)	125.216	97.3864
SRT1720 HCl	95.8206	104.332
MK-8245	112.427	138.572
JNJ-26854165 (Serdemetan)	58.5727	66.7385
Ritonavir	92.8316	84.8921
Raltitrexed	95.2485	86.3235
TAK-700 (Orteronel)	121.037	106.212
Dutasteride	113.248	98.6921
Melatonin	142.726	127.582
Fluorouracil (5-Fluoracil, 5-FU)	62.7291	78.5347
Methotrexate	49.2713	40.8976
2-Methoxyestradiol (2-MeOE2)	93.7258	115.267
Leflunomide	109.073	95.4348
Prasugrel	121.036	108.783
BX-795	113.483	107.693
Naringin	93.7316	107.366
Zotarolimus (ABT-578)	103.673	121.037
4EGI-1	84.8721	91.2375
Resveratrol	105.724	122.473
3PO	96.7513	102.699
Zileuton	104.322	112.73
Tenovin-1	90.7225	95.3182
Safinamide Mesylate	126.822	109.835
Pralatrexate	87.8324	82.6863
NSC348884	63.5628	50.3362
BMS-777607	104.728	102.683
Fasudil (HA-1077) HCl	72.0316	78.3782
Lavendustin C	96.3822	108.729
Tretinoin	103.277	98.0546
Disulfiram	83.2783	92.7859
Mesalamine	116.742	101.573
KN93	39.7352	32.6137
AICAR (Acadesine)	83.2784	89.6025
Curcumin	88.7203	94.5628
Carbidopa	104.733	123.613
Isoniazid	102.359	97.4841
Lonidamine	115.873	102.539
Bimiralisib (PQR309)	92.321	104.622
Pristimerin	133.202	109.384
Telotristat Etiprate (LX 1606 Hippurate)	103.764	95.8368
R406	88.3421	83.5617
UK 383367	104.568	126.376
Silmitasertib (CX-4945)	87.6213	74.5329
Cryptotanshinone	81.2371	90.7834
Daidzin	118.632	129.864
(-)-Parthenolide	94.2106	112.837
Galunisertib (LY2157299)	102.733	94.5283
Aloin	117.361	102.848
Ammonium Glycyrrhizinate	92.7168	97.3324
Polydatin	123.21	106.872
Quercetin	80.7213	84.6482
Imatinib (STI571)	86.9386	94.7125
Racecadotril	106.428	95.2668
Deutenzalutamide	95.8923	103.833
Rosiglitazone	108.273	97.3617
Cortisone acetate	101.483	109.228
Mitomycin C	42.8713	37.6274
PP121	92.8324	96.5387
Fostamatinib (R788)	105.728	118.904
SNX-2112 (PF-04928473)	91.2135	97.5316
Torcetrapib	132.206	115.742
JNJ-1661010	90.7326	96.4369
BML-190	93.3452	106.767
CHIR-99021 (CT99021) HCl	90.3362	112.584
Evacetrapib (LY2484595)	103.824	91.6524
Linagliptin	89.7317	114.42
Tipiracil hydrochloride	106.323	92.5214
Acetyl Resveratrol	92.8364	98.3592
Nigericin	26.7487	20.6492
Nocodazole	19.8764	22.6873
Levobetaxolol HCl	138.721	111.648
Isovaleramide	100.838	105.791
Histamine 2HCl	108.727	95.4871
NSC95397	60.7716	48.2008
Diacerein	108.33	94.5815
Oligomycin	63.7064	78.9627
Aminoguanidine hydrochloride	94.0328	105.646
Teneligliptin hydrobromide	113.208	106.946
Linsitinib (OSI-906)	82.7732	76.5708
Vadadustat	103.222	90.8921
Tenovin-6	84.2713	101.233
JZL184	96.3726	113.804
(R)-Nepicastat HCl	106.219	124.736
AOA hemihydrochloride	117.215	140.706
TBHQ	126.629	112.427
TBB	105.833	118.706
Chlorprothixene hydrochloride	104.383	91.7166
IM156	74.6215	53.9021
ABTL-0812	78.3046	84.7329
PAC-1	27.8218	16.2095
Metyrapone	96.3218	107.632
Phenylglyoxal hydrate	82.7162	77.3691
Dapagliflozin propanediol monohydrate	98.3315	105.294
PD173074	86.3217	97.0238
Kevetrin hydrochloride	63.8313	51.4901
PJ34 HCl	79.2963	65.8247
6-(Dimethylamino)purine	93.2681	104.518
fexaramine	117.288	98.6372
HSP990 (NVP-HSP990)	36.8426	57.4931
NLG919	103.529	116.316
Zebularine	119.827	102.029
XL888	93.6482	105.489
10058-F4	53.1736	62.3174
Ilomastat (GM6001, Galardin)	92.6824	107.322
Losmapimod (GW856553X)	110.317	93.7048
Alvelestat (AZD9668)	124.835	109.118
Beta-Lapachone	118.378	127.907
Vidofludimus	96.3283	109.55
Edoxaban tosylate Monohydrate	108.325	125.827
NMS-E973	98.7021	112.337
PFK15	76.5413	63.8321
FH535	88.7832	104.106
(S)-crizotinib	93.2801	84.7364
LDC1267	92.7038	106.548
Obeticholic Acid	112.716	94.7218
Ruboxistaurin (LY333531 HCl)	72.6119	50.3874
Sanguinarine	72.7926	83.1683
GSK269962A HCl	108.343	92.5863
APR017(PRIMA-1)	92.6883	34.8227
GSK621	94.6832	98.3764
Scriptaid	72.6328	64.5289
BI-78D3	95.4936	107.837
TMPyP4 tosylate	52.7438	38.6327
Ivosidenib (AG-120)	73.2634	81.7206
AS1842856	84.9726	97.0375
MK-886 (L-663,536)	109.735	94.9326
Etomoxir (Na salt)	93.6328	106.257
FIN56	76.4893	62.1704
SRT2183	74.7216	58.8392
FCCP	92.0634	84.7281
CCF642	99.2328	112.53
Selonsertib (GS-4997)	86.2374	95.0628
Tunicamycin	38.3247	30.6913
UNC0638	79.6932	94.3846
ATI-2341	113.794	95.7284
3BDO	98.7317	104.563
YM155	46.8127	59.4027
KPT-9274	92.3765	104.724
IDO inhibitor 1	124.039	97.6825
Aclacinomycin	93.2491	82.8375
AG99	104.783	98.6216
AY 9944	93.2683	104.749
ACSS2 inhibitor	113.068	95.6024
SF2523	92.6892	99.7023
BIX 01294	79.3219	90.7024
Adenosine Dialdehyde (ADOX)	88.2316	72.6911
Vorasidenib (AG-881)	92.3614	98.2183
C646	91.7327	104.387
ACY-738	110.329	96.8238
7ACC2	98.721	107.239
MK-3903	103.093	121.841
PFK158	83.7392	95.7123
Gboxin	89.7326	97.3158
Maslinic acid	102.79	90.8235
Sapropterin Dihydrochloride	121.824	107.379
IOX4	98.0236	102.837
MK-2206 2HCl	78.3219	62.7274
MLN8054	103.29	94.7925
XAV-939	114.628	108.383
ML327	96.2016	112.833
Anastrozole	109.187	97.0324
VLX600	95.8213	102.784
Semagacestat (LY450139)	108.724	91.6239
HI-TOPK-032	72.6315	60.8962
Verteporfin	83.7234	64.5213
CBL0137	105.792	96.2485
LCS3	93.7823	38.9102
MDL-800	103.622	112.313
FM19G11	91.8235	104.682
Desoxyrhaponticin	68.3218	74.3493
ON123300	83.3798	76.2142
Ixazomib (MLN2238)	90.1284	82.6037
10074-G5	104.792	97.7321
OSI-420	115.628	103.244
DAPT (GSI-IX)	92.2873	87.6385
Arbutin	103.862	95.3671
Honokiol	94.2733	108.538
TG101209	81.7569	73.3162
Dibenzazepine (YO-01027)	68.3763	77.5438
LY411575	80.6128	73.4762
Orlistat (Ro 18-0647)	94.8157	116.253
AZD8055	64.5319	78.2166
Clofarabine	71.6483	84.3259
MG-101 (ALLN)	47.4082	53.9627
Betulinic acid	89.6237	95.4839
Protopine	49.2375	54.7516
BI 2536	67.8316	51.2438
Temsirolimus (CCI-779)	76.4268	70.5639
Hexylresorcinol	116.379	96.5835
Minaprine dihydrochloride	125.363	107.484
Torkinib (PP242)	63.7841	76.4824
Mitapivat	106.726	94.3187
ST 271	115.286	102.473
TTP 22	98.7235	93.4812
SR-3029	92.6527	104.373
URB602	113.359	109.743
ML355	92.3761	97.8349
BW-A78U	105.422	96.8372
JZL195	94.5279	103.278
Embelin	82.4168	86.2673
RG-7112	102.836	95.4277
Epoxomicin	81.3618	74.4196
TIC10 Analogue	107.941	102.582
PYR-41	83.7246	78.4857
IU1	92.7148	104.53
Batimastat (BB-94)	96.1386	108.257
SF1670	89.5217	98.6376
URMC-099	104.338	96.7163
Ro-3306	83.6932	72.1583
Cabotegravir (GSK744, GSK1265744)	108.628	94.5728
BH3I-1	73.6158	80.4722
PF-8380	63.7164	51.5873
Bitopertin	106.473	118.316
FM-381	93.8716	98.2549
OSS_128167	103.784	97.4601
3-TYP	109.837	102.468
Diphenyleneiodonium chloride (DPI)	113.793	104.728
Mulberroside A	109.823	94.5723
Calycosin-7-O-beta-D-glucoside	96.2186	102.579
Fraxinellone	104.732	90.7231
APD668	101.722	93.8426
ASP-9521	91.7368	104.528
TAS-116	103.789	115.844
Talabostat (Val-boroPro, PT-100)	91.7328	84.2485
AKBA	104.643	95.2173
Isorhamnetin	113.872	132.694
Dapansutrile (OLT1177)	92.6417	96.3726
PLX-4720	98.3217	106.542
PD98059	94.2875	107.632
Regorafenib (BAY 73-4506)	88.2873	95.3759
Vemurafenib (PLX4032, RG7204)	102.365	94.7436
Artemisinin	109.833	123.627
Costunolide	96.4781	102.337
Ginkgolide B	113.724	101.528
Harmine hydrochloride	95.5481	102.765
20(S)-Ginsenoside Rh1	118.037	106.584
Ethyl 4-Methoxycinnamate	92.8572	105.376
AG825	80.6392	85.8149
Azacitidine (5-Azacytidine)	74.2683	82.7429
JG98	48.7138	66.2805
Y16	97.6385	104.386
TM5275 Sodium	99.3481	106.582
IMR-1A	84.3793	65.7316
Steviol (Hydroxydehydrostevic acid)	106.479	94.3869
LM22B-10	96.4273	91.3857
GSK 2837808A	90.2381	96.2748
EMD638683	76.4329	87.3352
MYCi361	97.3762	105.58
R547	94.2864	98.7138
CH5132799	112.838	94.5231
SB415286	92.7361	106.323
Valproic acid	103.497	124.725
BQR695	105.624	92.7427
O6-Benzylguanine	94.8371	99.5483
K-Ras(G12C) inhibitor 6	84.7214	112.64
IPI-3063	97.2513	109.886
WYE-354	104.629	91.3894
GMB-475	89.7243	107.832
SR18662	62.8934	48.7326
Corypalmine	107.383	116.723
Plantagoside	92.1574	105.683
Hispidulin	72.3217	90.8732
VU6015929	104.628	118.483
Gossypol	41.7851	70.2374
SP-96	89.9284	103.743
Muramyl dipeptide	90.3672	105.844
Lotamilast (RVT-501)	97.4834	112.636
D3-βArr	98.7238	109.258
GAK inhibitor 49	102.735	91.6892
NSAH	96.8824	108.738
Heptamidine Dimethanesulfonate	93.3184	117.628
TC-E 5003	103.827	94.6138
m-3M3FBS	86.5328	104.525
PHT-427	97.4267	104.338
